# Supplementary material for: Torrefaction of Demineralized Wood with Flue Gas: Kinetics, Product Distribution, and Thermal Conversion
Source: Polymers (Basel). 2026 May 31;18(11):1370. doi: 10.3390/polym18111370 (PMC13259145; doi:10.3390/polym18111370)
Supplement: Supplementary file 1 [file polymers-18-01370-s001.zip]

Archive with 1 entries (1 files):
- polymers-4291170-supplementary.pdf
